# Supplementary material for: Cyclobutanone Inhibitors of Diaminopimelate Desuccinylase (DapE) as Potential New Antibiotics
Source: Int J Mol Sci. 2024 Jan 22;25(2):1339. doi: 10.3390/ijms25021339 (PMC10815964; doi:10.3390/ijms25021339)
Supplement: Supplementary file 1 [file ijms-25-01339-s001.zip]

Archive with 1 entries (1 files):
- ijms-2788624-supplementary.pdf
